# Supplementary material for: Dynamically Generated Carbenium Species via Photoisomerization of Cyclic Alkenes: Mild Friedel–Crafts Alkylation
Source: J Org Chem. 2025 Mar 5;90(10):3762–8. doi: 10.1021/acs.joc.5c00061 (PMC11915380; doi:10.1021/acs.joc.5c00061)
Supplement: Supplementary file 2 — jo5c00061_si_002.zip [file jo5c00061_si_002.zip]

Archive with 4,544 entries (3,653 files):
- NMR/[10b-CC]/
- NMR/[10b-CC]/13C/
- NMR/[10b-CC]/13C/acqu
- NMR/[10b-CC]/13C/acqus
- NMR/[10b-CC]/13C/adcInfo_TRX3.xml
- NMR/[10b-CC]/13C/audita.txt
- NMR/[10b-CC]/13C/fid
- NMR/[10b-CC]/13C/format.temp
- NMR/[10b-CC]/13C/lists/
- NMR/[10b-CC]/13C/lists/cpd/
- NMR/[10b-CC]/13C/lists/cpd/waltz65
- NMR/[10b-CC]/13C/lists/form/
- NMR/[10b-CC]/13C/lists/form/plot_acqu.form
- NMR/[10b-CC]/13C/lists/pp/
- NMR/[10b-CC]/13C/lists/pp/Avance.incl
- NMR/[10b-CC]/13C/lists/pp/Delay.incl
- NMR/[10b-CC]/13C/lists/pp/zgpg30
- NMR/[10b-CC]/13C/pdata/
- NMR/[10b-CC]/13C/pdata/1/
- NMR/[10b-CC]/13C/pdata/1/1i
- NMR/[10b-CC]/13C/pdata/1/1r
- NMR/[10b-CC]/13C/pdata/1/auditp.txt
- NMR/[10b-CC]/13C/pdata/1/outd
- NMR/[10b-CC]/13C/pdata/1/proc
- NMR/[10b-CC]/13C/pdata/1/procs
- NMR/[10b-CC]/13C/pdata/1/thumb.png
- NMR/[10b-CC]/13C/pdata/1/title
- NMR/[10b-CC]/13C/preemp_default_Z161768_0005
- NMR/[10b-CC]/13C/pulseprogram.precomp
- NMR/[10b-CC]/13C/scon2
- NMR/[10b-CC]/13C/shimvalues
- NMR/[10b-CC]/13C/specpar
- NMR/[10b-CC]/13C/uxnmr.info
- NMR/[10b-CC]/13C/uxnmr.par
- NMR/[10b-CC]/13C/vtc_pid_settings
- NMR/[10b-CC]/1H/
- NMR/[10b-CC]/1H/acqu
- NMR/[10b-CC]/1H/acqus
- NMR/[10b-CC]/1H/adcInfo_TRX1.xml
- NMR/[10b-CC]/1H/audita.txt
- NMR/[10b-CC]/1H/fid
- NMR/[10b-CC]/1H/format.temp
- NMR/[10b-CC]/1H/lists/
- NMR/[10b-CC]/1H/lists/form/
- NMR/[10b-CC]/1H/lists/form/plot_acqu.form
- NMR/[10b-CC]/1H/lists/pp/
- NMR/[10b-CC]/1H/lists/pp/Avance.incl
- NMR/[10b-CC]/1H/lists/pp/zg30
- NMR/[10b-CC]/1H/pdata/
- NMR/[10b-CC]/1H/pdata/1/
- NMR/[10b-CC]/1H/pdata/1/1i
- NMR/[10b-CC]/1H/pdata/1/1r
- NMR/[10b-CC]/1H/pdata/1/auditp.txt
- NMR/[10b-CC]/1H/pdata/1/outd
- NMR/[10b-CC]/1H/pdata/1/proc
- NMR/[10b-CC]/1H/pdata/1/procs
- NMR/[10b-CC]/1H/pdata/1/thumb.png
- NMR/[10b-CC]/1H/pdata/1/title
- NMR/[10b-CC]/1H/preemp_default_Z161768_0005
- NMR/[10b-CC]/1H/pulseprogram.precomp
- NMR/[10b-CC]/1H/scon2
- NMR/[10b-CC]/1H/shimvalues
- NMR/[10b-CC]/1H/specpar
- NMR/[10b-CC]/1H/topshimreport
- NMR/[10b-CC]/1H/uxnmr.info
- NMR/[10b-CC]/1H/uxnmr.par
- NMR/[10b-CC]/1H/vtc_pid_settings
- NMR/[10b-CC]/Processed Spectra.mnova
- NMR/[10b-NC]/
- NMR/[10b-NC]/13C/
- NMR/[10b-NC]/13C/acqu
- NMR/[10b-NC]/13C/acqus
- NMR/[10b-NC]/13C/adcInfo_TRX3.xml
- NMR/[10b-NC]/13C/audita.txt
- NMR/[10b-NC]/13C/fid
- NMR/[10b-NC]/13C/format.temp
- NMR/[10b-NC]/13C/lists/
- NMR/[10b-NC]/13C/lists/cpd/
- NMR/[10b-NC]/13C/lists/cpd/waltz65
- NMR/[10b-NC]/13C/lists/form/
- NMR/[10b-NC]/13C/lists/form/plot_acqu.form
- NMR/[10b-NC]/13C/lists/pp/
- NMR/[10b-NC]/13C/lists/pp/Avance.incl
- NMR/[10b-NC]/13C/lists/pp/Delay.incl
- NMR/[10b-NC]/13C/lists/pp/zgpg30
- NMR/[10b-NC]/13C/pdata/
- NMR/[10b-NC]/13C/pdata/1/
- NMR/[10b-NC]/13C/pdata/1/1i
- NMR/[10b-NC]/13C/pdata/1/1r
- NMR/[10b-NC]/13C/pdata/1/auditp.txt
- NMR/[10b-NC]/13C/pdata/1/outd
- NMR/[10b-NC]/13C/pdata/1/proc
- NMR/[10b-NC]/13C/pdata/1/procs
- NMR/[10b-NC]/13C/pdata/1/thumb.png
- NMR/[10b-NC]/13C/pdata/1/title
- NMR/[10b-NC]/13C/preemp_default_Z161768_0005
- NMR/[10b-NC]/13C/pulseprogram.precomp
- NMR/[10b-NC]/13C/scon2
- NMR/[10b-NC]/13C/shimvalues
- NMR/[10b-NC]/13C/specpar
- NMR/[10b-NC]/13C/uxnmr.info
- NMR/[10b-NC]/13C/uxnmr.par
- NMR/[10b-NC]/13C/vtc_pid_settings
- NMR/[10b-NC]/1H/
- NMR/[10b-NC]/1H/acqu
- NMR/[10b-NC]/1H/acqus
- NMR/[10b-NC]/1H/adcInfo_TRX1.xml
- NMR/[10b-NC]/1H/audita.txt
- NMR/[10b-NC]/1H/fid
- NMR/[10b-NC]/1H/format.temp
- NMR/[10b-NC]/1H/lists/
- NMR/[10b-NC]/1H/lists/form/
- NMR/[10b-NC]/1H/lists/form/plot_acqu.form
- NMR/[10b-NC]/1H/lists/pp/
- NMR/[10b-NC]/1H/lists/pp/Avance.incl
- NMR/[10b-NC]/1H/lists/pp/zg30
- NMR/[10b-NC]/1H/pdata/
- NMR/[10b-NC]/1H/pdata/1/
- NMR/[10b-NC]/1H/pdata/1/1i
- NMR/[10b-NC]/1H/pdata/1/1r
- NMR/[10b-NC]/1H/pdata/1/auditp.txt
- NMR/[10b-NC]/1H/pdata/1/outd
- NMR/[10b-NC]/1H/pdata/1/proc
- NMR/[10b-NC]/1H/pdata/1/procs
- NMR/[10b-NC]/1H/pdata/1/thumb.png
- NMR/[10b-NC]/1H/pdata/1/title
- NMR/[10b-NC]/1H/preemp_default_Z161768_0005
- NMR/[10b-NC]/1H/pulseprogram.precomp
- NMR/[10b-NC]/1H/scon2
- NMR/[10b-NC]/1H/shimvalues
- NMR/[10b-NC]/1H/specpar
- NMR/[10b-NC]/1H/topshimreport
- NMR/[10b-NC]/1H/uxnmr.info
- NMR/[10b-NC]/1H/uxnmr.par
- NMR/[10b-NC]/1H/vtc_pid_settings
- NMR/[10b-NC]/Processed Spectra.mnova
- NMR/[11b]/
- NMR/[11b]/13C/
- NMR/[11b]/13C/acqu
- NMR/[11b]/13C/acqus
- NMR/[11b]/13C/adcInfo_TRX3.xml
- NMR/[11b]/13C/audita.txt
- NMR/[11b]/13C/fid
- NMR/[11b]/13C/format.temp
- NMR/[11b]/13C/lists/
- NMR/[11b]/13C/lists/cpd/
- NMR/[11b]/13C/lists/cpd/waltz65
- NMR/[11b]/13C/lists/form/
- NMR/[11b]/13C/lists/form/plot_acqu.form
- NMR/[11b]/13C/lists/pp/
- NMR/[11b]/13C/lists/pp/Avance.incl
- NMR/[11b]/13C/lists/pp/Delay.incl
- NMR/[11b]/13C/lists/pp/zgpg30
- NMR/[11b]/13C/pdata/
- NMR/[11b]/13C/pdata/1/
- NMR/[11b]/13C/pdata/1/1i
- NMR/[11b]/13C/pdata/1/1r
- NMR/[11b]/13C/pdata/1/auditp.txt
- NMR/[11b]/13C/pdata/1/outd
- NMR/[11b]/13C/pdata/1/proc
- NMR/[11b]/13C/pdata/1/procs
- NMR/[11b]/13C/pdata/1/thumb.png
- NMR/[11b]/13C/pdata/1/title
- NMR/[11b]/13C/preemp_default_Z161768_0005
- NMR/[11b]/13C/pulseprogram.precomp
- NMR/[11b]/13C/scon2
- NMR/[11b]/13C/shimvalues
- NMR/[11b]/13C/specpar
- NMR/[11b]/13C/uxnmr.info
- NMR/[11b]/13C/uxnmr.par
- NMR/[11b]/13C/vtc_pid_settings
- NMR/[11b]/1H/
- NMR/[11b]/1H/acqu
- NMR/[11b]/1H/acqus
- NMR/[11b]/1H/adcInfo_TRX1.xml
- NMR/[11b]/1H/audita.txt
- NMR/[11b]/1H/fid
- NMR/[11b]/1H/format.temp
- NMR/[11b]/1H/lists/
- NMR/[11b]/1H/lists/form/
- NMR/[11b]/1H/lists/form/plot_acqu.form
- NMR/[11b]/1H/lists/pp/
- NMR/[11b]/1H/lists/pp/Avance.incl
- NMR/[11b]/1H/lists/pp/zg30
- NMR/[11b]/1H/pdata/
- NMR/[11b]/1H/pdata/1/
- NMR/[11b]/1H/pdata/1/1i
- NMR/[11b]/1H/pdata/1/1r
- NMR/[11b]/1H/pdata/1/auditp.txt
- NMR/[11b]/1H/pdata/1/outd
- NMR/[11b]/1H/pdata/1/proc
- NMR/[11b]/1H/pdata/1/procs
- NMR/[11b]/1H/pdata/1/thumb.png
- NMR/[11b]/1H/pdata/1/title
- NMR/[11b]/1H/preemp_default_Z161768_0005
- NMR/[11b]/1H/pulseprogram.precomp
- NMR/[11b]/1H/scon2
- NMR/[11b]/1H/shimvalues
- NMR/[11b]/1H/specpar
- NMR/[11b]/1H/topshimreport
- NMR/[11b]/1H/uxnmr.info
- NMR/[11b]/1H/uxnmr.par
- NMR/[11b]/1H/vtc_pid_settings
- NMR/[11b]/Processed Spectra.mnova
- NMR/[11s]/
- NMR/[11s]/13C/
- NMR/[11s]/13C/acqu
- NMR/[11s]/13C/acqus
- NMR/[11s]/13C/adcInfo_TRX3.xml
- NMR/[11s]/13C/audita.txt
- NMR/[11s]/13C/fid
- NMR/[11s]/13C/format.temp
- NMR/[11s]/13C/lists/
- NMR/[11s]/13C/lists/cpd/
- NMR/[11s]/13C/lists/cpd/waltz65
- NMR/[11s]/13C/lists/form/
- NMR/[11s]/13C/lists/form/plot_acqu.form
- NMR/[11s]/13C/lists/pp/
- NMR/[11s]/13C/lists/pp/Avance.incl
- NMR/[11s]/13C/lists/pp/Delay.incl
- NMR/[11s]/13C/lists/pp/zgpg30
- NMR/[11s]/13C/pdata/
- NMR/[11s]/13C/pdata/1/
- NMR/[11s]/13C/pdata/1/1i
- NMR/[11s]/13C/pdata/1/1r
- NMR/[11s]/13C/pdata/1/auditp.txt
- NMR/[11s]/13C/pdata/1/outd
- NMR/[11s]/13C/pdata/1/proc
- NMR/[11s]/13C/pdata/1/procs
- NMR/[11s]/13C/pdata/1/thumb.png
- NMR/[11s]/13C/pdata/1/title
- NMR/[11s]/13C/preemp_default_Z161768_0005
- NMR/[11s]/13C/pulseprogram.precomp
- NMR/[11s]/13C/scon2
- NMR/[11s]/13C/shimvalues
- NMR/[11s]/13C/specpar
- NMR/[11s]/13C/uxnmr.info
- NMR/[11s]/13C/uxnmr.par
- NMR/[11s]/13C/vtc_pid_settings
- NMR/[11s]/1H/
- NMR/[11s]/1H/acqu
- NMR/[11s]/1H/acqus
- NMR/[11s]/1H/adcInfo_TRX1.xml
- NMR/[11s]/1H/audita.txt
- NMR/[11s]/1H/fid
- NMR/[11s]/1H/format.temp
- NMR/[11s]/1H/lists/
- NMR/[11s]/1H/lists/form/
- NMR/[11s]/1H/lists/form/plot_acqu.form
- NMR/[11s]/1H/lists/pp/
- NMR/[11s]/1H/lists/pp/Avance.incl
- NMR/[11s]/1H/lists/pp/zg30
- NMR/[11s]/1H/pdata/
- NMR/[11s]/1H/pdata/1/
- NMR/[11s]/1H/pdata/1/1i
- NMR/[11s]/1H/pdata/1/1r
- NMR/[11s]/1H/pdata/1/auditp.txt
- NMR/[11s]/1H/pdata/1/outd
- NMR/[11s]/1H/pdata/1/proc
- NMR/[11s]/1H/pdata/1/procs
- NMR/[11s]/1H/pdata/1/thumb.png
- NMR/[11s]/1H/pdata/1/title
- NMR/[11s]/1H/preemp_default_Z161768_0005
- NMR/[11s]/1H/pulseprogram.precomp
- NMR/[11s]/1H/scon2
- NMR/[11s]/1H/shimvalues
- NMR/[11s]/1H/specpar
- NMR/[11s]/1H/topshimreport
- NMR/[11s]/1H/uxnmr.info
- NMR/[11s]/1H/uxnmr.par
- NMR/[11s]/1H/vtc_pid_settings
- NMR/[11s]/Processed Spectra.mnova
- NMR/[12b]/
- NMR/[12b]/13C/
- NMR/[12b]/13C/acqu
- NMR/[12b]/13C/acqus
- NMR/[12b]/13C/adcInfo_TRX3.xml
- NMR/[12b]/13C/audita.txt
- NMR/[12b]/13C/fid
- NMR/[12b]/13C/format.temp
- NMR/[12b]/13C/lists/
- NMR/[12b]/13C/lists/cpd/
- NMR/[12b]/13C/lists/cpd/waltz65
- NMR/[12b]/13C/lists/form/
- NMR/[12b]/13C/lists/form/plot_acqu.form
- NMR/[12b]/13C/lists/pp/
- NMR/[12b]/13C/lists/pp/Avance.incl
- NMR/[12b]/13C/lists/pp/Delay.incl
- NMR/[12b]/13C/lists/pp/zgpg30
- NMR/[12b]/13C/pdata/
- NMR/[12b]/13C/pdata/1/
- NMR/[12b]/13C/pdata/1/1i
- NMR/[12b]/13C/pdata/1/1r
- NMR/[12b]/13C/pdata/1/auditp.txt
- NMR/[12b]/13C/pdata/1/outd
- NMR/[12b]/13C/pdata/1/proc
- NMR/[12b]/13C/pdata/1/procs
- NMR/[12b]/13C/pdata/1/thumb.png
- NMR/[12b]/13C/pdata/1/title
- NMR/[12b]/13C/preemp_default_Z161768_0005
[truncated: 4,244 more entries]
