# Supplementary material for: Dynamically Generated Carbenium Species via Photoisomerization of Cyclic Alkenes: Mild Friedel–Crafts Alkylation
Source: J Org Chem. 2025 Mar 5;90(10):3762–8. doi: 10.1021/acs.joc.5c00061 (PMC11915380; doi:10.1021/acs.joc.5c00061)
Supplement: Supplementary file 2 — jo5c00061_si_002.zip [file jo5c00061_si_002.zip › NMR/[10b-CC]/13C/audita.txt]

##TITLE= Audit trail, TopSpin 4.1.4
##JCAMPDX= 5.01
##ORIGIN= Bruker BioSpin GmbH
##OWNER= tschoch
$$ /opt/nmrdata/nmrdata/tschoch/TDS4290/11/audita.txt
##AUDIT TRAIL=  $$ (NUMBER, WHEN, WHO, WHERE, PROCESS, VERSION, WHAT)
(   1,<2024-04-24 18:16:52.166 -0500>,<tschoch>,<CZC83388HZ>,<cprserver>,<TopSpin 4.1.4>,
      <new/edc EXPNO=11 PROCNO=1>)
(   2,<2024-04-24 18:17:04.094 -0500>,<tschoch>,<CZC83388HZ>,<cprserver>,<TopSpin 4.1.4>,
      <changed parameter F1 NS to 32>)
(   3,<2024-04-24 23:17:37.371 +0000>,<tschoch>,<CZC83388HZ>,<go4>,<TopSpin 4.1.4>,
      <acquisition in progress>)
(   4,<2024-04-24 23:19:19.923 +0000>,<tschoch>,<CZC83388HZ>,<go4>,<TopSpin 4.1.4>,
      <created by zg on 'Avance 800' (CZC83388HZ) by user 'tschoch'
       on data set with UUID 'd6bad31c-0290-11ef-be5b-00139526aea5'
       started at 2024-04-24 23:17:37.381 +0000, POWCHK enabled, PULCHK disabled,
       completed at 2024-04-24 23:19:19.920 +0000
       configuration hash MD5:
       E4 FA 0B B3 E6 37 BE C1 B0 31 B8 7F FC C5 57 D5
       double data hash MD5: 64K
       C1 EE 46 EE C6 49 16 53 FF EF 04 D7 4E C8 2E 95>)
##END=

$$ hash MD5
$$ 90 47 29 1F BD AB 61 02 AA 03 CA 90 1E 26 8F C7
