# Supplementary material for: Dynamically Generated Carbenium Species via Photoisomerization of Cyclic Alkenes: Mild Friedel–Crafts Alkylation
Source: J Org Chem. 2025 Mar 5;90(10):3762–8. doi: 10.1021/acs.joc.5c00061 (PMC11915380; doi:10.1021/acs.joc.5c00061)
Supplement: Supplementary file 2 — jo5c00061_si_002.zip [file jo5c00061_si_002.zip › NMR/[10b-CC]/13C/pdata/1/auditp.txt]

##TITLE= Audit trail, TopSpin 4.1.4
##JCAMPDX= 5.01
##ORIGIN= Bruker BioSpin GmbH
##OWNER= tschoch
$$ /opt/nmrdata/nmrdata/tschoch/TDS4290/11/pdata/1/auditp.txt
##AUDIT TRAIL=  $$ (NUMBER, WHEN, WHO, WHERE, PROCESS, VERSION, WHAT)
(   1,<2024-04-24 18:16:52.165 -0500>,<tschoch>,<CZC83388HZ>,<cprserver>,<TopSpin 4.1.4>,
      <new/edc PROCNO=1>)
(   2,<2024-04-24 18:19:25.438 -0500>,<tschoch>,<CZC83388HZ>,<proc1d>,<TopSpin 4.1.4>,
      <Start of raw data processing
       em LB = 1 SI = 32K 
       data hash MD5: 32K
       74 F3 0F 1F 11 95 D7 07 4C 67 FA 91 C4 19 D6 46>)
(   3,<2024-04-24 18:19:25.524 -0500>,<tschoch>,<CZC83388HZ>,<proc1d>,<TopSpin 4.1.4>,
      <ft FT_mod = 6 PKNL = 1 SI = 32K 
       data hash MD5: 32K
       D1 C5 5D C4 0C 02 78 9C 1D EB 98 48 3F 1A 5D 5B>)
(   4,<2024-04-24 18:19:25.689 -0500>,<tschoch>,<CZC83388HZ>,<proc1d>,<TopSpin 4.1.4>,
      <apk 
       data hash MD5: 32K
       A0 6B E8 83 67 54 BF A4 6D 14 44 CB 3C 28 B7 EE>)
(   5,<2024-04-24 18:19:25.726 -0500>,<tschoch>,<CZC83388HZ>,<proc1d>,<TopSpin 4.1.4>,
      <abs n ABSG = 5 
       data hash MD5: 32K
       C5 91 07 18 AB 81 5F 46 F5 1C 5C 8A 83 96 90 FB>)
##END=

$$ hash MD5
$$ D5 50 33 82 64 EA 7B DA 53 CF 9E 43 B1 5F A2 FE
