# Supplementary material for: Dynamically Generated Carbenium Species via Photoisomerization of Cyclic Alkenes: Mild Friedel–Crafts Alkylation
Source: J Org Chem. 2025 Mar 5;90(10):3762–8. doi: 10.1021/acs.joc.5c00061 (PMC11915380; doi:10.1021/acs.joc.5c00061)
Supplement: Supplementary file 2 — jo5c00061_si_002.zip [file jo5c00061_si_002.zip › NMR/[10b-CC]/13C/shimvalues]

# Wed Apr 24 23:19:18 2024
#$$PROBEIDENTIFIER=Z161768_0005
#$$PROBENAME=CP TCI 800S4 H&F/C/N-D-05 Z
#$$SHIMID=292722
#
# Active Shim Gradients
#
Z           		34343           
Z2          		3434            
Z3          		-314            
Z4          		-8133           
Z5          		-954            
Z6          		9390            
Z7          		9394            
Z8          		-3900           
X           		-1789           
XZ          		-1977           
XZ2         		2575            
XZ3         		2165            
XZ4         		-1773           
XZ5         		-4467           
Y           		3415            
YZ          		-1569           
YZ2         		-2917           
YZ3         		-52             
YZ4         		-1174           
YZ5         		2254            
XY          		45              
XYZ         		4924            
XYZ2        		110             
XYZ3        		739             
XYZ4        		-1477           
XYZ5        		-108            
(X2-Y2)     		-168            
(X2-Y2)Z    		4690            
(X2-Y2)Z2   		1165            
(X2-Y2)Z3   		-2670           
(X2-Y2)Z4   		-731            
(X2-Y2)Z5   		-414            
X3          		548             
X3Z         		102             
Y3          		-2008           
Y3Z         		253             
#
# Lock Parameter
#
FIELD		 -29.325
LOCKPHASE		   3.520
LOCKPOWER		 -27.000
LOCKGAIN		 145.507
LOCKDC		 -75.000
LOCKSHIFT		   7.240
LOOPGAIN		 -12.000
LOOPTIME		   0.400
LOOPFILTER		 100.000
#
IEEE64_VERSION_CODE 1
#
# Shim currents 
#
SHIM_SETTING [ 1]    18344.79727540
SHIM_SETTING [ 2]     2101.85214305
SHIM_SETTING [ 3]    -4581.20070405
SHIM_SETTING [ 4]    -7226.18199938
SHIM_SETTING [ 5]     1334.01621971
SHIM_SETTING [ 6]     1303.28575076
SHIM_SETTING [ 7]     6885.20126961
SHIM_SETTING [ 8]    -8695.03868293
SHIM_SETTING [ 9]     1157.99726809
SHIM_SETTING [10]      186.20505956
SHIM_SETTING [11]        0.00000000
SHIM_SETTING [12]    -2260.08300000
SHIM_SETTING [13]    -1754.97600000
SHIM_SETTING [14]      216.51300175
SHIM_SETTING [15]    -1688.14265036
SHIM_SETTING [16]     1451.69831626
SHIM_SETTING [17]    -5788.71411477
SHIM_SETTING [18]     2432.16094184
SHIM_SETTING [19]    -6281.06121888
SHIM_SETTING [20]      292.55763228
SHIM_SETTING [21]     3312.24794103
SHIM_SETTING [22]    -1878.67994934
SHIM_SETTING [23]     4565.42790600
SHIM_SETTING [24]    -5146.53192853
SHIM_SETTING [25]    -2931.95301518
SHIM_SETTING [26]     1141.31504630
SHIM_SETTING [27]      315.30000255
SHIM_SETTING [28]    -1381.25233765
SHIM_SETTING [29]      656.58796221
SHIM_SETTING [30]    -2805.61090375
SHIM_SETTING [31]     6276.11403125
SHIM_SETTING [32]      285.90759441
SHIM_SETTING [33]     4891.55002510
SHIM_SETTING [34]    -5983.96199996
SHIM_SETTING [35]     4407.87390114
SHIM_SETTING [36]    -1526.52191456
SHIM_SETTING [37]     -340.08256942
SHIM_SETTING [38]     3538.43648477
SHIM_SETTING [39]     6668.33806850
SHIM_SETTING [40]        0.00000000
