# Supplementary material for: Dynamically Generated Carbenium Species via Photoisomerization of Cyclic Alkenes: Mild Friedel–Crafts Alkylation
Source: J Org Chem. 2025 Mar 5;90(10):3762–8. doi: 10.1021/acs.joc.5c00061 (PMC11915380; doi:10.1021/acs.joc.5c00061)
Supplement: Supplementary file 2 — jo5c00061_si_002.zip [file jo5c00061_si_002.zip › NMR/[10b-CC]/1H/audita.txt]

##TITLE= Audit trail, TopSpin 4.1.4
##JCAMPDX= 5.01
##ORIGIN= Bruker BioSpin GmbH
##OWNER= tschoch
$$ /opt/nmrdata/nmrdata/tschoch/TDS4290/10/audita.txt
##AUDIT TRAIL=  $$ (NUMBER, WHEN, WHO, WHERE, PROCESS, VERSION, WHAT)
(   1,<2024-04-24 18:12:33.245 -0500>,<tschoch>,<CZC83388HZ>,<cprserver>,<TopSpin 4.1.4>,
      <new/edc EXPNO=10 PROCNO=1>)
(   2,<2024-04-24 23:15:18.269 +0000>,<tschoch>,<CZC83388HZ>,<go4>,<TopSpin 4.1.4>,
      <acquisition in progress>)
(   3,<2024-04-24 23:16:17.779 +0000>,<tschoch>,<CZC83388HZ>,<go4>,<TopSpin 4.1.4>,
      <created by zg on 'Avance 800' (CZC83388HZ) by user 'tschoch'
       on data set with UUID '83d49ac0-0290-11ef-8bed-00139526aea5'
       started at 2024-04-24 23:15:18.279 +0000, POWCHK enabled, PULCHK disabled,
       completed at 2024-04-24 23:16:17.776 +0000
       configuration hash MD5:
       E4 FA 0B B3 E6 37 BE C1 B0 31 B8 7F FC C5 57 D5
       double data hash MD5: 64K
       27 15 18 4F 74 3A 41 49 BD 81 42 D4 FE D9 9B EF>)
##END=

$$ hash MD5
$$ 63 3B 91 85 EC D8 CB F0 AC 4D C4 6A 59 99 43 5D
