# Supplementary material for: Dynamically Generated Carbenium Species via Photoisomerization of Cyclic Alkenes: Mild Friedel–Crafts Alkylation
Source: J Org Chem. 2025 Mar 5;90(10):3762–8. doi: 10.1021/acs.joc.5c00061 (PMC11915380; doi:10.1021/acs.joc.5c00061)
Supplement: Supplementary file 2 — jo5c00061_si_002.zip [file jo5c00061_si_002.zip › NMR/[10b-CC]/1H/pdata/1/auditp.txt]

##TITLE= Audit trail, TopSpin 4.1.4
##JCAMPDX= 5.01
##ORIGIN= Bruker BioSpin GmbH
##OWNER= tschoch
$$ /opt/nmrdata/nmrdata/tschoch/TDS4290/10/pdata/1/auditp.txt
##AUDIT TRAIL=  $$ (NUMBER, WHEN, WHO, WHERE, PROCESS, VERSION, WHAT)
(   1,<2024-04-24 18:12:33.244 -0500>,<tschoch>,<CZC83388HZ>,<cprserver>,<TopSpin 4.1.4>,
      <new/edc PROCNO=1>)
(   2,<2024-04-24 18:16:18.280 -0500>,<tschoch>,<CZC83388HZ>,<proc1d>,<TopSpin 4.1.4>,
      <Start of raw data processing
       em LB = 0.3 SI = 64K 
       data hash MD5: 64K
       18 0A 7D F6 CA 3D E8 8E 41 60 40 2B 08 2D B0 97>)
(   3,<2024-04-24 18:16:18.334 -0500>,<tschoch>,<CZC83388HZ>,<proc1d>,<TopSpin 4.1.4>,
      <ft FT_mod = 6 PKNL = 1 SI = 64K 
       data hash MD5: 64K
       18 E5 A2 C8 4B 50 D4 AF E9 38 A2 B2 59 31 9F 6F>)
(   4,<2024-04-24 18:16:18.492 -0500>,<tschoch>,<CZC83388HZ>,<proc1d>,<TopSpin 4.1.4>,
      <apk 
       data hash MD5: 64K
       37 5C 37 22 20 E6 42 7C A3 85 D5 DF 41 7C 76 94>)
(   5,<2024-04-24 18:16:18.534 -0500>,<tschoch>,<CZC83388HZ>,<proc1d>,<TopSpin 4.1.4>,
      <abs n ABSG = 5 
       data hash MD5: 64K
       B2 8C BC ED 68 B7 3F B0 BE AE 00 67 4D 34 73 BA>)
##END=

$$ hash MD5
$$ 50 F7 10 5D 45 ED E3 39 91 2A 00 88 7C B2 80 56
