# Supplementary material for: Dynamically Generated Carbenium Species via Photoisomerization of Cyclic Alkenes: Mild Friedel–Crafts Alkylation
Source: J Org Chem. 2025 Mar 5;90(10):3762–8. doi: 10.1021/acs.joc.5c00061 (PMC11915380; doi:10.1021/acs.joc.5c00061)
Supplement: Supplementary file 2 — jo5c00061_si_002.zip [file jo5c00061_si_002.zip › NMR/[10b-CC]/1H/shimvalues]

# Wed Apr 24 23:16:17 2024
#$$PROBEIDENTIFIER=Z161768_0005
#$$PROBENAME=CP TCI 800S4 H&F/C/N-D-05 Z
#$$SHIMID=292722
#
# Active Shim Gradients
#
Z           		34347           
Z2          		3436            
Z3          		-310            
Z4          		-8133           
Z5          		-954            
Z6          		9390            
Z7          		9394            
Z8          		-3900           
X           		-1797           
XZ          		-1977           
XZ2         		2575            
XZ3         		2165            
XZ4         		-1773           
XZ5         		-4467           
Y           		3427            
YZ          		-1569           
YZ2         		-2917           
YZ3         		-52             
YZ4         		-1174           
YZ5         		2254            
XY          		45              
XYZ         		4924            
XYZ2        		110             
XYZ3        		739             
XYZ4        		-1477           
XYZ5        		-108            
(X2-Y2)     		-168            
(X2-Y2)Z    		4690            
(X2-Y2)Z2   		1165            
(X2-Y2)Z3   		-2670           
(X2-Y2)Z4   		-731            
(X2-Y2)Z5   		-414            
X3          		548             
X3Z         		102             
Y3          		-2008           
Y3Z         		253             
#
# Lock Parameter
#
FIELD		 -29.118
LOCKPHASE		   3.520
LOCKPOWER		 -27.000
LOCKGAIN		 145.507
LOCKDC		 -75.000
LOCKSHIFT		   7.240
LOOPGAIN		 -12.000
LOOPTIME		   0.400
LOOPFILTER		 100.000
#
IEEE64_VERSION_CODE 1
#
# Shim currents 
#
SHIM_SETTING [ 1]    18347.70342147
SHIM_SETTING [ 2]     2103.85214305
SHIM_SETTING [ 3]    -4575.96851039
SHIM_SETTING [ 4]    -7226.20240368
SHIM_SETTING [ 5]     1334.86848998
SHIM_SETTING [ 6]     1302.45250760
SHIM_SETTING [ 7]     6888.31904013
SHIM_SETTING [ 8]    -8696.42944987
SHIM_SETTING [ 9]     1159.59772761
SHIM_SETTING [10]      185.52660008
SHIM_SETTING [11]        0.00000000
SHIM_SETTING [12]    -2260.08300000
SHIM_SETTING [13]    -1754.97600000
SHIM_SETTING [14]      216.51300175
SHIM_SETTING [15]    -1695.36727421
SHIM_SETTING [16]     1444.47369241
SHIM_SETTING [17]    -5796.71411477
SHIM_SETTING [18]     2424.16094184
SHIM_SETTING [19]    -6284.84740947
SHIM_SETTING [20]      288.77144170
SHIM_SETTING [21]     3312.24794103
SHIM_SETTING [22]    -1878.67994934
SHIM_SETTING [23]     4565.42790600
SHIM_SETTING [24]    -5146.53192853
SHIM_SETTING [25]    -2931.95301518
SHIM_SETTING [26]     1141.31504630
SHIM_SETTING [27]      315.30000255
SHIM_SETTING [28]    -1370.41540187
SHIM_SETTING [29]      656.58796221
SHIM_SETTING [30]    -2805.61090375
SHIM_SETTING [31]     6288.11403125
SHIM_SETTING [32]      296.74453019
SHIM_SETTING [33]     4891.55002510
SHIM_SETTING [34]    -5983.96199996
SHIM_SETTING [35]     4407.87390114
SHIM_SETTING [36]    -1526.52191456
SHIM_SETTING [37]     -334.40328354
SHIM_SETTING [38]     3544.11577065
SHIM_SETTING [39]     6680.33806850
SHIM_SETTING [40]        0.00000000
