# Supplementary material for: Dynamically Generated Carbenium Species via Photoisomerization of Cyclic Alkenes: Mild Friedel–Crafts Alkylation
Source: J Org Chem. 2025 Mar 5;90(10):3762–8. doi: 10.1021/acs.joc.5c00061 (PMC11915380; doi:10.1021/acs.joc.5c00061)
Supplement: Supplementary file 2 — jo5c00061_si_002.zip [file jo5c00061_si_002.zip › NMR/[10b-CC]/1H/specpar]

##TITLE= Parameter file, TopSpin 4.1.4
##JCAMPDX= 5.0
##DATATYPE= Parameter Values
##NPOINTS= 3	$$ modification sequence number
##ORIGIN= Bruker BioSpin GmbH
##OWNER= tschoch
$$ 2024-04-24 18:15:18.299 -0500  tschoch@CZC83388HZ
$$ /opt/nmrdata/nmrdata/tschoch/TDS4290/10//specpar
$$ process /opt/topspin4.1.4/prog/mod/acqdataserver
##$ANCIEN= (0..7)
0 0 0 0 0 0 0 0
##$BF1= 100.13
##$BF2= 100.13
##$BF3= 100.13
##$DEC= 1
##$DECB= 1
##$DEF19F= yes
##$DEFRSEL= yes
##$HPMOD= (0..32)
0 0 0 0 0 0 0 0 0 0 0 0 0 0 0 0 0 0 0 0 0 0 0 0 0 0 0 0 0 0 0 0 0
##$HPPRECH= (0..32)
-1 -1 -1 -1 -1 -1 -1 -1 -1 -1 -1 -1 -1 -1 -1 -1 -1 -1 -1 -1 -1 -1 -1 -1
-1 -1 -1 -1 -1 -1 -1 -1 -1
##$HPSELECT= yes
##$LOCSW19F= -1
##$LOCSW2H= -1
##$NUC1= 10
##$NUC2= 1
##$NUC3= 0
##$NUC4= 0
##$NUC5= 0
##$NUC6= 0
##$NUC7= 0
##$NUC8= 0
##$NUCARR= (0..123)
800.34 800.34 122.85706295 853.674449512 609.690816518 117.778722692 311.04251291
112.462280164 85.985792437 256.780877512 201.245653068 57.835105478 81.097747901
108.497747954 753.072007637 63.181208606 211.70513646 48.993893559 208.543465321
159.005044436 323.983570523 61.4340984 78.416584891 65.273529465 37.346849668
46.435870861 20.499148437 53.863114099 194.41656794 45.119439616 45.131468726
79.796371051 210.513014023 45.239186486 198.398027341 25.913232445 189.897264052
71.518790573 212.213936608 227.326116556 50.07569713 192.092436604 244.077320794
27.918380271 137.039128888 152.636947144 41.759516255 200.517023532 216.143966161
30.79388184 77.272370806 261.874881544 34.685310995 39.218244673 74.401991413
195.892578978 52.157565548 53.252182563 180.143136308 36.856865513 41.308500655
25.50240992 36.62435874 32.396314585 37.244086012 169.795972632 177.620856795
175.000383567 175.375534939 261.861235747 285.179221681 298.451844149 191.525979962
103.717797338 209.446913123 252.505421215 160.127913452 222.576042632 65.979397331
104.973730883 79.509433154 88.941207955 105.59926062 113.053155179 245.064108
43.61853 26.891424 33.374178 27.531696 198.964524 87.877332 24.570438 32.253702
192.401736 27.531696 38.576388 170.792556 23.049792 66.348186 140.05394564
38.5843914 91.2707736 65.0756454 32.0696238 20.1445578 95.95756464 33.345261716
180.27338364 182.09015544 18.266407925 62.14960236 13.7498412 14.9743614
172.047361066 13.8378786 143.347472795 52.915143382 457.17981888 461.666829049
167.435922037 128.608939579 14.73746076 29.052342 100
##$NUCOFFS= (0..127)
<1H> <15N> <2H> <13C> <19F> <> <> <> <> <> <> <> <> <> <> <> <> <> <> <>
<> <> <> <> <> <> <> <> <> <> <> <> <> <> <> <> <> <> <> <> <> <> <> <>
<> <> <> <> <> <> <> <> <> <> <> <> <> <> <> <> <> <> <> <> <> <> <> <>
<> <> <> <> <> <> <> <> <> <> <> <> <> <> <> <> <> <> <> <> <> <> <> <>
<> <> <> <> <> <> <> <> <> <> <> <> <> <> <> <> <> <> <> <> <> <> <> <>
<> <> <> <> <> <> <> <> <> <> <> <>
##$OBS= 1
##$OFFS= (0..127)
0 0 0 0 0 0 0 0 0 0 0 0 0 0 0 0 0 0 0 0 0 0 0 0 0 0 0 0 0 0 0 0 0 0 0 0
0 0 0 0 0 0 0 0 0 0 0 0 0 0 0 0 0 0 0 0 0 0 0 0 0 0 0 0 0 0 0 0 0 0 0 0
0 0 0 0 0 0 0 0 0 0 0 0 0 0 0 0 0 0 0 0 0 0 0 0 0 0 0 0 0 0 0 0 0 0 0 0
0 0 0 0 0 0 0 0 0 0 0 0 0 0 0 0 0 0 0 0
##$OFFSF= (0..7)
0 0 0 0 0 0 0 0
##$OFFSH= (0..7)
0 0 0 0 0 0 0 0
##$OFFSX= (0..7)
0 0 0 0 0 0 0 0
##$OFFSXAS= (0..7)
0 0 0 0 0 0 0 0
##$OFSF1= 0
##$OFSF2= 0
##$OFSH1= 0
##$OFSH2= 0
##$OFSH3= 0
##$OFSX1= 0
##$OFSX2= 0
##$OFSY= 0
##$PACOIL= (0..32)
0 0 0 0 0 0 0 0 0 0 0 0 0 0 0 0 0 0 0 0 0 0 0 0 0 0 0 0 0 0 0 0 0
##$PRECHAN= (0..32)
-1 2 -1 0 1 3 4 -1 -1 -1 -1 -1 -1 -1 -1 -1 -1 -1 -1 -1 -1 -1 -1 -1 -1 -1
-1 -1 -1 -1 -1 -1 -1
##$RECPRE= (0..25)
-1 0 1 2 3 -1 -1 -1 -1 -1 -1 -1 -1 -1 -1 -1 -1 -1 -1 -1 -1 -1 -1 -1 -1
-1
##$RECPRFX= (0..32)
1 1 1 1 0 0 0 0 0 0 0 0 0 0 0 0 0 0 0 0 0 0 0 0 0 0 0 0 0 0 0 0 0
##$RECSEL= (0..24)
0 1 2 3 4 5 6 7 8 9 10 11 12 13 14 15 16 17 18 19 20 21 22 23 24
##$SELREC= (0..24)
0 0 0 0 0 0 0 0 0 0 0 0 0 0 0 0 0 0 0 0 0 0 0 0 0
##$SFO1= 201.245653
##$SFO2= 800.34
##$SFO3= 800.34
##$SFO4= 800.34
##$SFO5= 800.344942
##$SFO6= 800.344942
##$SFO7= 800.344942
##$SFO8= 800.344942
##$TY= (0..123)
0 0 0 0 0 0 0 0 0 0 0 0 0 0 0 0 0 0 0 0 0 0 0 0 0 0 0 0 0 0 0 0 0 0 0 0
0 0 0 0 0 0 0 0 0 0 0 0 0 0 0 0 0 0 0 0 0 0 0 0 0 0 0 0 0 0 0 0 0 0 0 0
0 0 0 0 0 0 0 0 0 0 0 0 0 0 0 0 0 0 0 0 0 0 0 0 0 0 0 0 0 0 0 0 0 0 0 0
0 0 0 0 0 0 0 0 0 0 0 0 0 0 0 0
##END=
