# Supplementary material for: Dynamically Generated Carbenium Species via Photoisomerization of Cyclic Alkenes: Mild Friedel–Crafts Alkylation
Source: J Org Chem. 2025 Mar 5;90(10):3762–8. doi: 10.1021/acs.joc.5c00061 (PMC11915380; doi:10.1021/acs.joc.5c00061)
Supplement: Supplementary file 2 — jo5c00061_si_002.zip [file jo5c00061_si_002.zip › NMR/[10b-CC]/1H/topshimreport]

New TopShim run:

version = topshim 2.2.0
date = 2024-04-24
time = 18:14:09.242
command = topshim 

FINE SHIMMING

Parameters:

probe = Z161768_0005
solvent = CDCl3
shim nucleus = 2H
nucleus optimised for = 1H
o1p (from lock) = 7.24 ppm

Results:


1D Shimming:
Iteration 1: FWHM Before= 0.3 Hz, Target= 0.8 Hz, After= 1.1 Hz
Iteration 2: FWHM Before= 1.1 Hz, Target= 0.8 Hz, After= 0.8 Hz
Iteration 3: FWHM Before= 0.8 Hz, Target= 0.8 Hz, After= 0.7 Hz
Shim succeeded

Lineshape quality factor (1D shimming, non-spinning) = 0.823

shim changes: 
Z	-309
Z2	-197
Z3	-411
Z4	-745
Z5	-497
Z6	-1182

duration = 54 sec
completed successfully
finished Wed Apr 24 18:15:01 2024


========================================================================
