# Supplementary material for: Dynamically Generated Carbenium Species via Photoisomerization of Cyclic Alkenes: Mild Friedel–Crafts Alkylation
Source: J Org Chem. 2025 Mar 5;90(10):3762–8. doi: 10.1021/acs.joc.5c00061 (PMC11915380; doi:10.1021/acs.joc.5c00061)
Supplement: Supplementary file 2 — jo5c00061_si_002.zip [file jo5c00061_si_002.zip › NMR/[10b-NC]/13C/audita.txt]

##TITLE= Audit trail, TopSpin 4.1.4
##JCAMPDX= 5.01
##ORIGIN= Bruker BioSpin GmbH
##OWNER= tschoch
$$ /opt/nmrdata/nmrdata/tschoch/TDS4290/6/audita.txt
##AUDIT TRAIL=  $$ (NUMBER, WHEN, WHO, WHERE, PROCESS, VERSION, WHAT)
(   1,<2024-04-24 13:31:33.638 -0500>,<tschoch>,<CZC83388HZ>,<cprserver>,<TopSpin 4.1.4>,
      <new/edc EXPNO=6 PROCNO=1>)
(   2,<2024-04-24 13:31:39.606 -0500>,<tschoch>,<CZC83388HZ>,<cprserver>,<TopSpin 4.1.4>,
      <changed parameter F1 NS to 32>)
(   3,<2024-04-24 18:32:21.079 +0000>,<tschoch>,<CZC83388HZ>,<go4>,<TopSpin 4.1.4>,
      <acquisition in progress>)
(   4,<2024-04-24 18:34:03.533 +0000>,<tschoch>,<CZC83388HZ>,<go4>,<TopSpin 4.1.4>,
      <created by zg on 'Avance 800' (CZC83388HZ) by user 'tschoch'
       on data set with UUID 'fca08126-0268-11ef-bc6d-00139526aea5'
       started at 2024-04-24 18:32:21.089 +0000, POWCHK enabled, PULCHK disabled,
       completed at 2024-04-24 18:34:03.529 +0000
       configuration hash MD5:
       E4 FA 0B B3 E6 37 BE C1 B0 31 B8 7F FC C5 57 D5
       double data hash MD5: 64K
       74 C9 E9 55 A8 C0 77 EC 00 D1 58 CE C8 78 9A 44>)
##END=

$$ hash MD5
$$ EE C5 3C DD 9F 2A AD CF 8C AD AF 07 54 AA CE 2C
