# Supplementary material for: Dynamically Generated Carbenium Species via Photoisomerization of Cyclic Alkenes: Mild Friedel–Crafts Alkylation
Source: J Org Chem. 2025 Mar 5;90(10):3762–8. doi: 10.1021/acs.joc.5c00061 (PMC11915380; doi:10.1021/acs.joc.5c00061)
Supplement: Supplementary file 2 — jo5c00061_si_002.zip [file jo5c00061_si_002.zip › NMR/[10b-NC]/13C/pdata/1/auditp.txt]

##TITLE= Audit trail, TopSpin 4.1.4
##JCAMPDX= 5.01
##ORIGIN= Bruker BioSpin GmbH
##OWNER= tschoch
$$ /opt/nmrdata/nmrdata/tschoch/TDS4290/6/pdata/1/auditp.txt
##AUDIT TRAIL=  $$ (NUMBER, WHEN, WHO, WHERE, PROCESS, VERSION, WHAT)
(   1,<2024-04-24 13:31:33.637 -0500>,<tschoch>,<CZC83388HZ>,<cprserver>,<TopSpin 4.1.4>,
      <new/edc PROCNO=1>)
(   2,<2024-04-24 13:34:27.956 -0500>,<tschoch>,<CZC83388HZ>,<proc1d>,<TopSpin 4.1.4>,
      <Start of raw data processing
       em LB = 1 SI = 32K 
       data hash MD5: 32K
       C7 AA D7 3F DC B2 EC 3F D8 7F A1 D9 6E 0F 01 BB>)
(   3,<2024-04-24 13:34:28.068 -0500>,<tschoch>,<CZC83388HZ>,<proc1d>,<TopSpin 4.1.4>,
      <ft FT_mod = 6 PKNL = 1 SI = 32K 
       data hash MD5: 32K
       08 A2 D3 5A 63 9A 65 B2 74 D3 E1 D9 93 F6 F5 24>)
(   4,<2024-04-24 13:34:28.200 -0500>,<tschoch>,<CZC83388HZ>,<proc1d>,<TopSpin 4.1.4>,
      <apk 
       data hash MD5: 32K
       42 1B 24 D6 02 AC 64 36 0B FD 87 12 50 2E F0 3B>)
(   5,<2024-04-24 13:34:28.227 -0500>,<tschoch>,<CZC83388HZ>,<proc1d>,<TopSpin 4.1.4>,
      <abs n ABSG = 5 
       data hash MD5: 32K
       50 F8 67 5D 68 66 9E E3 70 12 94 EE 80 3B 57 B5>)
##END=

$$ hash MD5
$$ 42 2D F3 3C 60 02 B2 D8 7E A9 F4 69 5E 75 5E BD
