# Supplementary material for: Dynamically Generated Carbenium Species via Photoisomerization of Cyclic Alkenes: Mild Friedel–Crafts Alkylation
Source: J Org Chem. 2025 Mar 5;90(10):3762–8. doi: 10.1021/acs.joc.5c00061 (PMC11915380; doi:10.1021/acs.joc.5c00061)
Supplement: Supplementary file 2 — jo5c00061_si_002.zip [file jo5c00061_si_002.zip › NMR/[10b-NC]/1H/audita.txt]

##TITLE= Audit trail, TopSpin 4.1.4
##JCAMPDX= 5.01
##ORIGIN= Bruker BioSpin GmbH
##OWNER= tschoch
$$ /opt/nmrdata/nmrdata/tschoch/TDS4290/5/audita.txt
##AUDIT TRAIL=  $$ (NUMBER, WHEN, WHO, WHERE, PROCESS, VERSION, WHAT)
(   1,<2024-04-24 13:27:18.435 -0500>,<tschoch>,<CZC83388HZ>,<cprserver>,<TopSpin 4.1.4>,
      <new/edc EXPNO=5 PROCNO=1>)
(   2,<2024-04-24 18:29:49.381 +0000>,<tschoch>,<CZC83388HZ>,<go4>,<TopSpin 4.1.4>,
      <acquisition in progress>)
(   3,<2024-04-24 18:30:48.193 +0000>,<tschoch>,<CZC83388HZ>,<go4>,<TopSpin 4.1.4>,
      <created by zg on 'Avance 800' (CZC83388HZ) by user 'tschoch'
       on data set with UUID 'a237cdac-0268-11ef-8a36-00139526aea5'
       started at 2024-04-24 18:29:49.391 +0000, POWCHK enabled, PULCHK disabled,
       completed at 2024-04-24 18:30:48.190 +0000
       configuration hash MD5:
       E4 FA 0B B3 E6 37 BE C1 B0 31 B8 7F FC C5 57 D5
       double data hash MD5: 64K
       1F EB F9 87 86 6C 8F 8B D4 39 55 65 54 88 25 6E>)
##END=

$$ hash MD5
$$ 3E 82 84 39 15 62 2F A7 13 16 A1 36 F6 F2 E7 5B
