# Supplementary material for: Dynamically Generated Carbenium Species via Photoisomerization of Cyclic Alkenes: Mild Friedel–Crafts Alkylation
Source: J Org Chem. 2025 Mar 5;90(10):3762–8. doi: 10.1021/acs.joc.5c00061 (PMC11915380; doi:10.1021/acs.joc.5c00061)
Supplement: Supplementary file 2 — jo5c00061_si_002.zip [file jo5c00061_si_002.zip › NMR/[10b-NC]/1H/pdata/1/auditp.txt]

##TITLE= Audit trail, TopSpin 4.1.4
##JCAMPDX= 5.01
##ORIGIN= Bruker BioSpin GmbH
##OWNER= tschoch
$$ /opt/nmrdata/nmrdata/tschoch/TDS4290/5/pdata/1/auditp.txt
##AUDIT TRAIL=  $$ (NUMBER, WHEN, WHO, WHERE, PROCESS, VERSION, WHAT)
(   1,<2024-04-24 13:27:18.434 -0500>,<tschoch>,<CZC83388HZ>,<cprserver>,<TopSpin 4.1.4>,
      <new/edc PROCNO=1>)
(   2,<2024-04-24 13:30:48.557 -0500>,<tschoch>,<CZC83388HZ>,<proc1d>,<TopSpin 4.1.4>,
      <Start of raw data processing
       em LB = 0.3 SI = 64K 
       data hash MD5: 64K
       02 ED D1 F2 64 AE BD FC 2A 66 2F 27 FC 4E 88 AD>)
(   3,<2024-04-24 13:30:48.613 -0500>,<tschoch>,<CZC83388HZ>,<proc1d>,<TopSpin 4.1.4>,
      <ft FT_mod = 6 PKNL = 1 SI = 64K 
       data hash MD5: 64K
       ED 79 69 5C 64 8C 9F 93 F4 11 4C AC 38 16 9E 1F>)
(   4,<2024-04-24 13:30:48.779 -0500>,<tschoch>,<CZC83388HZ>,<proc1d>,<TopSpin 4.1.4>,
      <apk 
       data hash MD5: 64K
       72 CE 68 72 31 81 B3 F9 F9 F6 CB A7 68 D9 DE 81>)
(   5,<2024-04-24 13:30:48.807 -0500>,<tschoch>,<CZC83388HZ>,<proc1d>,<TopSpin 4.1.4>,
      <abs n ABSG = 5 
       data hash MD5: 64K
       C7 12 97 F7 45 11 23 A6 69 4A 6C 82 3A FD C1 4E>)
##END=

$$ hash MD5
$$ 38 E8 3F 9C C0 EE 8E DF C6 46 33 28 4A 88 3F 5E
