# Supplementary material for: Dynamically Generated Carbenium Species via Photoisomerization of Cyclic Alkenes: Mild Friedel–Crafts Alkylation
Source: J Org Chem. 2025 Mar 5;90(10):3762–8. doi: 10.1021/acs.joc.5c00061 (PMC11915380; doi:10.1021/acs.joc.5c00061)
Supplement: Supplementary file 2 — jo5c00061_si_002.zip [file jo5c00061_si_002.zip › NMR/[10b-NC]/1H/shimvalues]

# Wed Apr 24 18:30:47 2024
#$$PROBEIDENTIFIER=Z161768_0005
#$$PROBENAME=CP TCI 800S4 H&F/C/N-D-05 Z
#$$SHIMID=292722
#
# Active Shim Gradients
#
Z           		34835           
Z2          		3559            
Z3          		-69             
Z4          		-7655           
Z5          		12              
Z6          		11642           
Z7          		4464            
Z8          		-14424          
X           		-1684           
XZ          		-1977           
XZ2         		2575            
XZ3         		2165            
XZ4         		-1773           
XZ5         		-4467           
Y           		3409            
YZ          		-1569           
YZ2         		-2917           
YZ3         		-52             
YZ4         		-1174           
YZ5         		2254            
XY          		45              
XYZ         		4924            
XYZ2        		110             
XYZ3        		739             
XYZ4        		-1477           
XYZ5        		-108            
(X2-Y2)     		-168            
(X2-Y2)Z    		4690            
(X2-Y2)Z2   		1165            
(X2-Y2)Z3   		-2670           
(X2-Y2)Z4   		-731            
(X2-Y2)Z5   		-414            
X3          		548             
X3Z         		102             
Y3          		-2008           
Y3Z         		253             
#
# Lock Parameter
#
FIELD		 -24.311
LOCKPHASE		 353.143
LOCKPOWER		 -27.000
LOCKGAIN		 135.671
LOCKDC		 -75.000
LOCKSHIFT		   7.240
LOOPGAIN		 -12.000
LOOPTIME		   0.400
LOOPFILTER		 100.000
#
IEEE64_VERSION_CODE 1
#
# Shim currents 
#
SHIM_SETTING [ 1]    17781.66843611
SHIM_SETTING [ 2]     6809.30859258
SHIM_SETTING [ 3]     -618.34415171
SHIM_SETTING [ 4]   -20286.61954785
SHIM_SETTING [ 5]     8515.85392441
SHIM_SETTING [ 6]     5046.96065435
SHIM_SETTING [ 7]    -4301.07050004
SHIM_SETTING [ 8]   -11611.32163626
SHIM_SETTING [ 9]      643.03648368
SHIM_SETTING [10]     1232.68781637
SHIM_SETTING [11]        0.00000000
SHIM_SETTING [12]    -2260.08300000
SHIM_SETTING [13]    -1754.97600000
SHIM_SETTING [14]      216.51300133
SHIM_SETTING [15]    -1593.31946254
SHIM_SETTING [16]     1546.52151205
SHIM_SETTING [17]    -5683.71408727
SHIM_SETTING [18]     2537.16095585
SHIM_SETTING [19]    -6231.36748912
SHIM_SETTING [20]      342.25139752
SHIM_SETTING [21]     3312.24795509
SHIM_SETTING [22]    -1878.67996142
SHIM_SETTING [23]     4565.42792841
SHIM_SETTING [24]    -5146.53194557
SHIM_SETTING [25]    -2931.95301156
SHIM_SETTING [26]     1141.31503526
SHIM_SETTING [27]      315.30000194
SHIM_SETTING [28]    -1386.67080160
SHIM_SETTING [29]      656.58797122
SHIM_SETTING [30]    -2805.61092669
SHIM_SETTING [31]     6270.11402380
SHIM_SETTING [32]      280.48914666
SHIM_SETTING [33]     4891.55001911
SHIM_SETTING [34]    -5983.96199997
SHIM_SETTING [35]     4407.87392471
SHIM_SETTING [36]    -1526.52193493
SHIM_SETTING [37]     -342.92221264
SHIM_SETTING [38]     3535.59682863
SHIM_SETTING [39]     6662.33805217
SHIM_SETTING [40]        0.00000000
