# Supplementary material for: Dynamically Generated Carbenium Species via Photoisomerization of Cyclic Alkenes: Mild Friedel–Crafts Alkylation
Source: J Org Chem. 2025 Mar 5;90(10):3762–8. doi: 10.1021/acs.joc.5c00061 (PMC11915380; doi:10.1021/acs.joc.5c00061)
Supplement: Supplementary file 2 — jo5c00061_si_002.zip [file jo5c00061_si_002.zip › NMR/[10b-NC]/1H/topshimreport]

New TopShim run:

version = topshim 2.2.0
date = 2024-04-24
time = 13:28:52.509
command = topshim 

FINE SHIMMING

Parameters:

probe = Z161768_0005
solvent = CDCl3
shim nucleus = 2H
nucleus optimised for = 1H
o1p (from lock) = 7.24 ppm

Results:


1D Shimming:
Iteration 1: FWHM Before= 2.9 Hz, Target= 0.4 Hz, After= 1.1 Hz
Iteration 2: FWHM Before= 1.1 Hz, Target= 0.5 Hz, After= 0.4 Hz
Iteration 3: FWHM Before= 0.4 Hz, Target= 0.5 Hz
Shim succeeded

Lineshape quality factor (1D shimming, non-spinning) = 0.554

shim changes: 
Z	-74
Z2	-23
Z3	-207
Z4	-663
Z5	+253
Z6	+1907
X	+1

duration = 45 sec
completed successfully
finished Wed Apr 24 13:29:35 2024


========================================================================
