# Supplementary material for: Dynamically Generated Carbenium Species via Photoisomerization of Cyclic Alkenes: Mild Friedel–Crafts Alkylation
Source: J Org Chem. 2025 Mar 5;90(10):3762–8. doi: 10.1021/acs.joc.5c00061 (PMC11915380; doi:10.1021/acs.joc.5c00061)
Supplement: Supplementary file 2 — jo5c00061_si_002.zip [file jo5c00061_si_002.zip › NMR/[11b]/13C/audita.txt]

##TITLE= Audit trail, TopSpin 4.1.4
##JCAMPDX= 5.01
##ORIGIN= Bruker BioSpin GmbH
##OWNER= oalkham
$$ /opt/nmrdata/nmrdata/oalkham/OA2200/3/audita.txt
##AUDIT TRAIL=  $$ (NUMBER, WHEN, WHO, WHERE, PROCESS, VERSION, WHAT)
(   1,<2024-05-09 04:44:36.557 -0500>,<oalkham>,<CZC83388HZ>,<cprserver>,<TopSpin 4.1.4>,
      <new/edc EXPNO=3 PROCNO=1>)
(   2,<2024-05-09 04:45:04.213 -0500>,<oalkham>,<CZC83388HZ>,<cprserver>,<TopSpin 4.1.4>,
      <changed parameter F1 NS to 32>)
(   3,<2024-05-09 04:45:08.893 -0500>,<oalkham>,<CZC83388HZ>,<cprserver>,<TopSpin 4.1.4>,
      <changed parameter F1 AQ to 1.9999923>)
(   4,<2024-05-09 09:46:04.716 +0000>,<oalkham>,<CZC83388HZ>,<go4>,<TopSpin 4.1.4>,
      <acquisition in progress>)
(   5,<2024-05-09 09:48:33.283 +0000>,<oalkham>,<CZC83388HZ>,<go4>,<TopSpin 4.1.4>,
      <created by zg on 'Avance 800' (CZC83388HZ) by user 'oalkham'
       on data set with UUID 'f3d7e67a-0de8-11ef-a13b-00139526aea5'
       started at 2024-05-09 09:46:04.730 +0000, POWCHK enabled, PULCHK disabled,
       completed at 2024-05-09 09:48:33.281 +0000
       configuration hash MD5:
       E4 FA 0B B3 E6 37 BE C1 B0 31 B8 7F FC C5 57 D5
       double data hash MD5: 194174
       E9 92 C6 08 83 5C 27 E7 91 AF E4 7F 67 BA 0B D4>)
##END=

$$ hash MD5
$$ E1 79 E1 90 76 61 2C A3 8C CE 2C 16 CD 8B 82 9C
