# Supplementary material for: Dynamically Generated Carbenium Species via Photoisomerization of Cyclic Alkenes: Mild Friedel–Crafts Alkylation
Source: J Org Chem. 2025 Mar 5;90(10):3762–8. doi: 10.1021/acs.joc.5c00061 (PMC11915380; doi:10.1021/acs.joc.5c00061)
Supplement: Supplementary file 2 — jo5c00061_si_002.zip [file jo5c00061_si_002.zip › NMR/[11b]/13C/pdata/1/auditp.txt]

##TITLE= Audit trail, TopSpin 4.1.4
##JCAMPDX= 5.01
##ORIGIN= Bruker BioSpin GmbH
##OWNER= oalkham
$$ /opt/nmrdata/nmrdata/oalkham/OA2200/3/pdata/1/auditp.txt
##AUDIT TRAIL=  $$ (NUMBER, WHEN, WHO, WHERE, PROCESS, VERSION, WHAT)
(   1,<2024-05-09 04:44:36.556 -0500>,<oalkham>,<CZC83388HZ>,<cprserver>,<TopSpin 4.1.4>,
      <new/edc PROCNO=1>)
(   2,<2024-05-09 04:48:34.198 -0500>,<oalkham>,<CZC83388HZ>,<proc1d>,<TopSpin 4.1.4>,
      <Start of raw data processing
       em LB = 1 SI = 32K 
       data hash MD5: 32K
       37 A2 EC 0C 6A B4 D6 12 18 54 9F B6 87 02 E9 FB>)
(   3,<2024-05-09 04:48:34.305 -0500>,<oalkham>,<CZC83388HZ>,<proc1d>,<TopSpin 4.1.4>,
      <ft FT_mod = 6 PKNL = 1 SI = 32K 
       data hash MD5: 32K
       BF 53 85 A7 75 B5 BE 7E B3 09 04 C9 DD 43 69 47>)
(   4,<2024-05-09 04:48:34.461 -0500>,<oalkham>,<CZC83388HZ>,<proc1d>,<TopSpin 4.1.4>,
      <apk 
       data hash MD5: 32K
       49 1A 47 90 5A A4 5F 87 A0 3A 90 2D 2F 43 2F 24>)
(   5,<2024-05-09 04:48:34.499 -0500>,<oalkham>,<CZC83388HZ>,<proc1d>,<TopSpin 4.1.4>,
      <abs n ABSG = 5 
       data hash MD5: 32K
       13 32 BD 5B 69 94 4D 81 86 32 3F F5 BC E2 76 9C>)
(   6,<2024-05-09 04:50:29.977 -0500>,<oalkham>,<CZC83388HZ>,<proc1d>,<TopSpin 4.1.4>,
      <pk fgphup PHC0 = -16.44013 PHC1 = -420.2 
       data hash MD5: 32K
       91 2B 96 02 52 BA 86 0E 04 38 6B 02 AC 3A 08 F9>)
##END=

$$ hash MD5
$$ 30 F8 6D 3F CB 90 48 00 38 63 89 14 E3 88 0D 1F
