# Supplementary material for: Dynamically Generated Carbenium Species via Photoisomerization of Cyclic Alkenes: Mild Friedel–Crafts Alkylation
Source: J Org Chem. 2025 Mar 5;90(10):3762–8. doi: 10.1021/acs.joc.5c00061 (PMC11915380; doi:10.1021/acs.joc.5c00061)
Supplement: Supplementary file 2 — jo5c00061_si_002.zip [file jo5c00061_si_002.zip › NMR/[11b]/13C/shimvalues]

# Thu May  9 09:48:32 2024
#$$PROBEIDENTIFIER=Z161768_0005
#$$PROBENAME=CP TCI 800S4 H&F/C/N-D-05 Z
#$$SHIMID=292722
#
# Active Shim Gradients
#
Z           		34320           
Z2          		3637            
Z3          		212             
Z4          		-7915           
Z5          		-755            
Z6          		12793           
Z7          		11655           
Z8          		-10888          
X           		-1734           
XZ          		-2065           
XZ2         		2300            
XZ3         		2761            
XZ4         		-615            
XZ5         		-10604          
Y           		3360            
YZ          		-1558           
YZ2         		-2812           
YZ3         		-619            
YZ4         		-1475           
YZ5         		8861            
XY          		492             
XYZ         		4961            
XYZ2        		45              
XYZ3        		820             
XYZ4        		-2342           
XYZ5        		-2212           
(X2-Y2)     		-243            
(X2-Y2)Z    		4876            
(X2-Y2)Z2   		2767            
(X2-Y2)Z3   		-3776           
(X2-Y2)Z4   		-7357           
(X2-Y2)Z5   		-2449           
X3          		1712            
X3Z         		-28             
Y3          		-2625           
Y3Z         		46              
#
# Lock Parameter
#
FIELD		 -58.672
LOCKPHASE		 349.953
LOCKPOWER		 -27.000
LOCKGAIN		 136.706
LOCKDC		 -75.000
LOCKSHIFT		   7.240
LOOPGAIN		 -12.000
LOOPTIME		   0.400
LOOPFILTER		 100.000
#
IEEE64_VERSION_CODE 1
#
# Shim currents 
#
SHIM_SETTING [ 1]    18919.62022843
SHIM_SETTING [ 2]     4958.01223692
SHIM_SETTING [ 3]    -5191.20093381
SHIM_SETTING [ 4]   -17685.06699574
SHIM_SETTING [ 5]     5266.92540380
SHIM_SETTING [ 6]     5356.38135397
SHIM_SETTING [ 7]     6714.66956478
SHIM_SETTING [ 8]   -14169.09852776
SHIM_SETTING [ 9]     2676.67679443
SHIM_SETTING [10]      258.89443663
SHIM_SETTING [11]        0.00000000
SHIM_SETTING [12]    -2671.76400000
SHIM_SETTING [13]    -2578.96400000
SHIM_SETTING [14]      843.97100266
SHIM_SETTING [15]    -2889.25001568
SHIM_SETTING [16]     3610.38804861
SHIM_SETTING [17]    -8723.23631079
SHIM_SETTING [18]     3513.95254517
SHIM_SETTING [19]   -11012.09445069
SHIM_SETTING [20]     7025.75086467
SHIM_SETTING [21]      559.93598463
SHIM_SETTING [22]    -2169.46795383
SHIM_SETTING [23]    10091.94794539
SHIM_SETTING [24]       81.99501647
SHIM_SETTING [25]   -11247.52293625
SHIM_SETTING [26]     -975.93095003
SHIM_SETTING [27]      816.72800257
SHIM_SETTING [28]      283.95276313
SHIM_SETTING [29]    -1788.22298830
SHIM_SETTING [30]    -1222.42996910
SHIM_SETTING [31]     8502.36443107
SHIM_SETTING [32]    -1632.64263128
SHIM_SETTING [33]     4191.88901708
SHIM_SETTING [34]    -5638.97799202
SHIM_SETTING [35]     5039.47795654
SHIM_SETTING [36]      562.77203470
SHIM_SETTING [37]    -6838.49572005
SHIM_SETTING [38]     9457.11477084
SHIM_SETTING [39]     4799.06765892
SHIM_SETTING [40]        0.00000000
