# Supplementary material for: Dynamically Generated Carbenium Species via Photoisomerization of Cyclic Alkenes: Mild Friedel–Crafts Alkylation
Source: J Org Chem. 2025 Mar 5;90(10):3762–8. doi: 10.1021/acs.joc.5c00061 (PMC11915380; doi:10.1021/acs.joc.5c00061)
Supplement: Supplementary file 2 — jo5c00061_si_002.zip [file jo5c00061_si_002.zip › NMR/[11s]/13C/audita.txt]

##TITLE= Audit trail, TopSpin 4.1.4
##JCAMPDX= 5.01
##ORIGIN= Bruker BioSpin GmbH
##OWNER= oalkham
$$ /opt/nmrdata/nmrdata/oalkham/OA2240/8/audita.txt
##AUDIT TRAIL=  $$ (NUMBER, WHEN, WHO, WHERE, PROCESS, VERSION, WHAT)
(   1,<2024-05-27 16:43:05.406 -0500>,<oalkham>,<CZC83388HZ>,<cprserver>,<TopSpin 4.1.4>,
      <new/edc EXPNO=8 PROCNO=1>)
(   2,<2024-05-27 16:43:12.696 -0500>,<oalkham>,<CZC83388HZ>,<cprserver>,<TopSpin 4.1.4>,
      <changed parameter F1 NS to 84>)
(   3,<2024-05-27 21:43:46.149 +0000>,<oalkham>,<CZC83388HZ>,<go4>,<TopSpin 4.1.4>,
      <acquisition in progress>)
(   4,<2024-05-27 21:47:51.249 +0000>,<oalkham>,<CZC83388HZ>,<go4>,<TopSpin 4.1.4>,
      <created by zg on 'Avance 800' (CZC83388HZ) by user 'oalkham'
       on data set with UUID '31e1c34a-1c72-11ef-8414-00139526aea5'
       started at 2024-05-27 21:43:46.159 +0000, POWCHK enabled, PULCHK disabled,
       completed at 2024-05-27 21:47:51.246 +0000
       configuration hash MD5:
       E4 FA 0B B3 E6 37 BE C1 B0 31 B8 7F FC C5 57 D5
       double data hash MD5: 64K
       C3 9C 6B 4A F4 36 B5 19 1B FD 7E CB A7 34 66 D9>)
##END=

$$ hash MD5
$$ 0F 2E E0 78 2A 3C 56 02 41 53 26 1E 8E AC 26 10
