# Supplementary material for: Dynamically Generated Carbenium Species via Photoisomerization of Cyclic Alkenes: Mild Friedel–Crafts Alkylation
Source: J Org Chem. 2025 Mar 5;90(10):3762–8. doi: 10.1021/acs.joc.5c00061 (PMC11915380; doi:10.1021/acs.joc.5c00061)
Supplement: Supplementary file 2 — jo5c00061_si_002.zip [file jo5c00061_si_002.zip › NMR/[11s]/13C/pdata/1/auditp.txt]

##TITLE= Audit trail, TopSpin 4.1.4
##JCAMPDX= 5.01
##ORIGIN= Bruker BioSpin GmbH
##OWNER= oalkham
$$ /opt/nmrdata/nmrdata/oalkham/OA2240/8/pdata/1/auditp.txt
##AUDIT TRAIL=  $$ (NUMBER, WHEN, WHO, WHERE, PROCESS, VERSION, WHAT)
(   1,<2024-05-27 16:43:05.406 -0500>,<oalkham>,<CZC83388HZ>,<cprserver>,<TopSpin 4.1.4>,
      <new/edc PROCNO=1>)
(   2,<2024-05-27 16:47:51.932 -0500>,<oalkham>,<CZC83388HZ>,<proc1d>,<TopSpin 4.1.4>,
      <Start of raw data processing
       em LB = 1 SI = 32K 
       data hash MD5: 32K
       EF 58 E3 B5 D5 CA C6 E0 F2 E3 FC A7 98 EC 6A E5>)
(   3,<2024-05-27 16:47:52.047 -0500>,<oalkham>,<CZC83388HZ>,<proc1d>,<TopSpin 4.1.4>,
      <ft FT_mod = 6 PKNL = 1 SI = 32K 
       data hash MD5: 32K
       1C EA 63 01 D7 38 56 12 16 AA 64 75 FD 25 AB 67>)
(   4,<2024-05-27 16:47:52.172 -0500>,<oalkham>,<CZC83388HZ>,<proc1d>,<TopSpin 4.1.4>,
      <apk 
       data hash MD5: 32K
       17 EC 3F CE BA 24 01 AF C9 37 DF 34 87 24 C0 43>)
(   5,<2024-05-27 16:47:52.203 -0500>,<oalkham>,<CZC83388HZ>,<proc1d>,<TopSpin 4.1.4>,
      <abs n ABSG = 5 
       data hash MD5: 32K
       91 8A 78 33 EB 96 27 F9 B9 E5 84 A5 0F 4E 34 96>)
##END=

$$ hash MD5
$$ 1A BD CE 2A 8C 98 3F 74 01 48 EB EE C7 87 18 F3
