# Supplementary material for: Dynamically Generated Carbenium Species via Photoisomerization of Cyclic Alkenes: Mild Friedel–Crafts Alkylation
Source: J Org Chem. 2025 Mar 5;90(10):3762–8. doi: 10.1021/acs.joc.5c00061 (PMC11915380; doi:10.1021/acs.joc.5c00061)
Supplement: Supplementary file 2 — jo5c00061_si_002.zip [file jo5c00061_si_002.zip › NMR/[11s]/13C/pdata/1/outd]

##TITLE= Parameter file, TopSpin 4.1.4
##JCAMPDX= 5.0
##DATATYPE= Parameter Values
##NPOINTS= 1	$$ modification sequence number
##ORIGIN= Bruker BioSpin GmbH
##OWNER= oalkham
$$ 2024-05-27 16:43:05.131 -0500  oalkham@CZC83388HZ
$$ /opt/nmrdata/nmrdata/oalkham/OA2240/8/pdata/1/outd
$$ process /opt/topspin4.1.4/prog/mod/edparproc
##$CURPLOT= <>
##$CURPRIN= <$>
##$DFORMAT= <normdp>
##$LAYOUT= <+/1D_X.xwp>
##$LFORMAT= <normlp>
##$PFORMAT= <normpl>
##END=
