# Supplementary material for: Dynamically Generated Carbenium Species via Photoisomerization of Cyclic Alkenes: Mild Friedel–Crafts Alkylation
Source: J Org Chem. 2025 Mar 5;90(10):3762–8. doi: 10.1021/acs.joc.5c00061 (PMC11915380; doi:10.1021/acs.joc.5c00061)
Supplement: Supplementary file 2 — jo5c00061_si_002.zip [file jo5c00061_si_002.zip › NMR/[11s]/1H/pdata/1/auditp.txt]

##TITLE= Audit trail, TopSpin 4.1.4
##JCAMPDX= 5.01
##ORIGIN= Bruker BioSpin GmbH
##OWNER= oalkham
$$ /opt/nmrdata/nmrdata/oalkham/OA2240/6/pdata/1/auditp.txt
##AUDIT TRAIL=  $$ (NUMBER, WHEN, WHO, WHERE, PROCESS, VERSION, WHAT)
(   1,<2024-05-27 16:33:08.091 -0500>,<oalkham>,<CZC83388HZ>,<cprserver>,<TopSpin 4.1.4>,
      <new/edc PROCNO=1>)
(   2,<2024-05-27 16:36:51.142 -0500>,<oalkham>,<CZC83388HZ>,<proc1d>,<TopSpin 4.1.4>,
      <Start of raw data processing
       em LB = 0.3 SI = 64K 
       data hash MD5: 64K
       F5 35 12 7F 84 BF F9 47 99 6D 8C EA 1B 7A 60 D9>)
(   3,<2024-05-27 16:36:51.184 -0500>,<oalkham>,<CZC83388HZ>,<proc1d>,<TopSpin 4.1.4>,
      <ft FT_mod = 6 PKNL = 1 SI = 64K 
       data hash MD5: 64K
       29 0C 94 81 11 64 32 46 BF 3A 5A F3 63 54 C6 59>)
(   4,<2024-05-27 16:36:51.357 -0500>,<oalkham>,<CZC83388HZ>,<proc1d>,<TopSpin 4.1.4>,
      <apk 
       data hash MD5: 64K
       F9 42 CF 4B E9 97 A2 74 DB 4F 48 28 05 B1 F7 46>)
(   5,<2024-05-27 16:36:51.408 -0500>,<oalkham>,<CZC83388HZ>,<proc1d>,<TopSpin 4.1.4>,
      <abs n ABSG = 5 
       data hash MD5: 64K
       62 0B 1E D9 86 5E B7 86 19 28 D6 B6 0B 97 D0 09>)
##END=

$$ hash MD5
$$ 2E CA 4B 43 E6 07 09 12 78 52 1C 55 BE 98 68 0B
