# Supplementary material for: Dynamically Generated Carbenium Species via Photoisomerization of Cyclic Alkenes: Mild Friedel–Crafts Alkylation
Source: J Org Chem. 2025 Mar 5;90(10):3762–8. doi: 10.1021/acs.joc.5c00061 (PMC11915380; doi:10.1021/acs.joc.5c00061)
Supplement: Supplementary file 2 — jo5c00061_si_002.zip [file jo5c00061_si_002.zip › NMR/[11s]/1H/shimvalues]

# Mon May 27 21:36:49 2024
#$$PROBEIDENTIFIER=Z161768_0005
#$$PROBENAME=CP TCI 800S4 H&F/C/N-D-05 Z
#$$SHIMID=292722
#
# Active Shim Gradients
#
Z           		34217           
Z2          		3661            
Z3          		191             
Z4          		-8347           
Z5          		-863            
Z6          		14099           
Z7          		8572            
Z8          		-19566          
X           		-1697           
XZ          		-1935           
XZ2         		2189            
XZ3         		2705            
XZ4         		-294            
XZ5         		-9926           
Y           		3417            
YZ          		-1519           
YZ2         		-2696           
YZ3         		-526            
YZ4         		-1887           
YZ5         		7808            
XY          		470             
XYZ         		5003            
XYZ2        		-136            
XYZ3        		444             
XYZ4        		-1744           
XYZ5        		254             
(X2-Y2)     		-259            
(X2-Y2)Z    		4907            
(X2-Y2)Z2   		2565            
(X2-Y2)Z3   		-3816           
(X2-Y2)Z4   		-6843           
(X2-Y2)Z5   		-3694           
X3          		1498            
X3Z         		-162            
Y3          		-2499           
Y3Z         		278             
#
# Lock Parameter
#
FIELD		 -73.006
LOCKPHASE		 349.341
LOCKPOWER		 -27.000
LOCKGAIN		 140.264
LOCKDC		 -75.000
LOCKSHIFT		   7.240
LOOPGAIN		 -12.000
LOOPTIME		   0.400
LOOPFILTER		 100.000
#
IEEE64_VERSION_CODE 1
#
# Shim currents 
#
SHIM_SETTING [ 1]    18229.42991109
SHIM_SETTING [ 2]     8733.67272694
SHIM_SETTING [ 3]    -3528.32307116
SHIM_SETTING [ 4]   -27324.46629894
SHIM_SETTING [ 5]     9724.67075810
SHIM_SETTING [ 6]     9183.87468412
SHIM_SETTING [ 7]    -3679.44863417
SHIM_SETTING [ 8]   -18225.74323273
SHIM_SETTING [ 9]     1647.92222112
SHIM_SETTING [10]      726.21957214
SHIM_SETTING [11]        0.00000000
SHIM_SETTING [12]    -2776.56300000
SHIM_SETTING [13]    -2221.21900000
SHIM_SETTING [14]      804.93601067
SHIM_SETTING [15]    -2456.56198926
SHIM_SETTING [16]     3412.15224244
SHIM_SETTING [17]    -8666.13852190
SHIM_SETTING [18]     3032.65436371
SHIM_SETTING [19]   -10051.89811461
SHIM_SETTING [20]     6662.60189042
SHIM_SETTING [21]      221.11492569
SHIM_SETTING [22]    -1778.34580795
SHIM_SETTING [23]     9340.82876813
SHIM_SETTING [24]       70.12508317
SHIM_SETTING [25]   -12108.36170753
SHIM_SETTING [26]      717.34315033
SHIM_SETTING [27]      648.12400859
SHIM_SETTING [28]      -41.89735941
SHIM_SETTING [29]      780.30494904
SHIM_SETTING [30]    -2852.03781092
SHIM_SETTING [31]     8587.35771775
SHIM_SETTING [32]    -1473.22977689
SHIM_SETTING [33]     4764.21605690
SHIM_SETTING [34]    -6047.41296643
SHIM_SETTING [35]     5644.03883728
SHIM_SETTING [36]    -1017.29086169
SHIM_SETTING [37]    -6183.39601555
SHIM_SETTING [38]     8151.64202244
SHIM_SETTING [39]     5502.19638498
SHIM_SETTING [40]        0.00000000
